# Supplementary material for: Efficiency of CD19 chimeric antigen receptor-modified T cells for treatment of B cell malignancies in phase I clinical trials: a meta-analysis
Source: Oncotarget. 2015 Sep 10;6(32):33961–71. doi: 10.18632/oncotarget.5582 (PMC4741817; doi:10.18632/oncotarget.5582)
Supplement: Supplementary file 2 [file oncotarget-06-33961-s002.xlsx]

## Sheet: Meta-analysis data
Study	Events	Total	T_cell_origin	Lymphodeletion	IL2_patient	IL2_cell	T_cell_culture	CAR_T_cells_number	CAR_T_cell_persistance
Jesen (2010)	0	2	1	1	1	1	1	0	0
Kochenderfer (2010)	1	1	1	1	1	1	1	1	1
Brentjens (2011)	1	5	1	1	0	1	1	1	0
Kalos (2011)	3	3	1	1	0	0	0	1	1
Savoldo (2011)	0	6	1	0	0	1	0	0	0
Kochenderfer 2 (2012)	6	7	1	1	1	1	1	1	0
Brentjens 2 (2013)	5	5	1	1	0	0	1	1	0
Grupp (2013)	2	2	1	0	0	0	0	1	1
Davila (2014)	9	9	1	1	0	0	1	0	1
Kochenderfer 4 (2014)	12	13	1	1	0	1	0	1	0
Lee (2014)	14	21	1	1	0	0	0	1	1
Maude (2014)	27	27	1	1	0	0	0	1	1
Cruz (2013)	4	8	0	0	0	1	1	0	0
Kochenderfer 3 (2013)	2	10	0	0	0	1	0	1	0
Note: T cell origin: 1= autologous, 0= allogeneic
Lymphodeletion: 1= lymphodeletion, 0= no lymphodeltion
IL2_patient: IL-2 administration to patients, 1= IL-2 administration to patients, 0= no IL-2 administration to patients
IL2_cell: 1= IL-2 administration to cell, 0= no IL-2 administration to cell
T_cell_culture, 0= < 2 weeks, 1= >=2 week
CAR_T_cells_number, 1= > 10^8, 0= < 10^8
CAR_T_cell_persistance, 1= > 2month, 0= < 2 month
